# Supplementary material for: Spatiotemporal Imaging of Zinc Ions in Zebrafish Live Brain Tissue Enabled by Fluorescent Bionanoprobes
Source: Molecules. 2023 Feb 28;28(5):2260. doi: 10.3390/molecules28052260 (PMC10005619; doi:10.3390/molecules28052260)
Supplement: Supplementary file 1 [file molecules-28-02260-s001.zip]

Archive with 1 entries (1 files):
- molecules-2137774-supplementary.pdf
